# Supplementary material for: Regulatory B Cells Expressing Granzyme B from Tolerant Renal Transplant Patients: Highly Differentiated B Cells with a Unique Pathway with a Specific Regulatory Profile and Strong Interactions with Immune System Cells
Source: Cells. 2024 Jul 31;13(15):1287. doi: 10.3390/cells13151287 (PMC11311295; doi:10.3390/cells13151287)
Supplement: Supplementary file 1 [file cells-13-01287-s001.zip]

Archive with 1 entries (1 files):
- cells-3050625-supplementary.pdf
